# Supplementary material for: Racial and Sex Differences between Urinary Phthalates and Metabolic Syndrome among U.S. Adults: NHANES 2005–2014
Source: Int J Environ Res Public Health. 2021 Jun 26;18(13):6870. doi: 10.3390/ijerph18136870 (PMC8297378; doi:10.3390/ijerph18136870)
Supplement: Supplementary file 1 [file ijerph-18-06870-s001.zip]

Archive with 1 entries (1 files):
- ijerph-1265115-supplementary.pdf
